# Supplementary material for: Towards Asymmetrical Methylene Blue Analogues: Synthesis and Reactivity of 3-N′-Arylaminophenothiazines
Source: Molecules. 2022 May 8;27(9):3024. doi: 10.3390/molecules27093024 (PMC9103869; doi:10.3390/molecules27093024)
Supplement: Supplementary file 1 [file molecules-27-03024-s001.zip]

Archive with 1 entries (1 files):
- molecules-1716901-supplementary.pdf
